# Supplementary material for: Chemotherapy Shifts the Balance in Favor of CD8+ TNFR2+ TILs in Triple-Negative Breast Tumors
Source: Cells. 2021 Jun 8;10(6):1429. doi: 10.3390/cells10061429 (PMC8229590; doi:10.3390/cells10061429)
Supplement: Supplementary file 1 [file cells-10-01429-s001.zip]

Archive with 1 entries (1 files):
- cells-1220576-supplementary.pdf
